# Supplementary material for: A Systematic Review and Quality Evaluation of Studies on Long-Term Sequelae of COVID-19
Source: Healthcare (Basel). 2022 Nov 24;10(12):2364. doi: 10.3390/healthcare10122364 (PMC9778202; doi:10.3390/healthcare10122364)
Supplement: Supplementary file 1 [file healthcare-10-02364-s001.zip]

Archive with 1 entries (1 files):
- healthcare-1994474-supplementary.pdf
